# Supplementary material for: Protective Effects Induced by a Hydroalcoholic Allium sativum Extract in Isolated Mouse Heart
Source: Nutrients. 2021 Jul 8;13(7):2332. doi: 10.3390/nu13072332 (PMC8308751; doi:10.3390/nu13072332)
Supplement: Supplementary file 1 [file nutrients-13-02332-s001.zip]

Archive with 1 entries (1 files):
- nutrients-1255289-supplementary.pdf
